# Supplementary material for: Cross-Talk between N6-Methyladenosine and Their Related RNAs Defined a Signature and Confirmed m6A Regulators for Diagnosis of Endometriosis
Source: Int J Mol Sci. 2023 Jan 14;24(2):1665. doi: 10.3390/ijms24021665 (PMC9862014; doi:10.3390/ijms24021665)
Supplement: Supplementary file 1 [file ijms-24-01665-s001.zip]

Archive with 1 entries (1 files):
- ijms-2134749-supplementary.pdf
